# Supplementary material for: Ultra-Processed Food and Chronic Kidney Disease Risk: A Systematic Review, Meta-Analysis, and Recommendations
Source: Nutrients. 2025 Apr 30;17(9):1560. doi: 10.3390/nu17091560 (PMC12073181; doi:10.3390/nu17091560)
Supplement: Supplementary file 1 [file nutrients-17-01560-s001.zip]

Archive with 1 entries (1 files):
- nutrients-3615939 Supplementary Materials.pdf
